# Supplementary material for: Standardized methods for rearing a moth larva, Manduca sexta, in a laboratory setting
Source: PLoS One. 2025 Apr 29;20(4):e0316776. doi: 10.1371/journal.pone.0316776 (PMC12040098; doi:10.1371/journal.pone.0316776)
Supplement: S1 Dataset — This dataset is what Figure 3 is built from. Each data point from the dataset shows one individual hornworm that was weighed and had its length measured at a random point in the life cycle. A total of 38 hornworms were measured for this dataset. (CSV) [file pone.0316776.s001.csv]

Hornworm Mass (grams)	Hornworm length (mm)
0.31	27
0.53	30
0.7	35
1.03	40
1.2	41
1.3	42
2	50
0.22	25
0.15	21
0.08	16
0.32	26
0.18	22
0.11	20
0.1	19
0.53	32
0.42	30
1.37	41
0.27	27
0.71	36
0.66	34
1.54	43
2.97	52
1.9	46
1.85	47
1.19	37
0.43	30
0.47	30
2.7	50
0.0024	6
2.15	40
4.53	60
10	90
7.58	85
11.24	91
6.25	74
5.4	65
8.89	81
7.98	82
