# Supplementary material for: Standardized methods for rearing a moth larva, Manduca sexta, in a laboratory setting
Source: PLoS One. 2025 Apr 29;20(4):e0316776. doi: 10.1371/journal.pone.0316776 (PMC12040098; doi:10.1371/journal.pone.0316776)
Supplement: S2 Dataset — This dataset is what Figure 4 is built from. Eight hornworms were weighed immediately following the skin shed from the fourth instar, which signaled the beginning of the fifth instar. Each hornworm was weighed at various timepoints and the weight recorded was divided by the initial weight at time point zero. This shows the growth ratio over time on Fig 4. (CSV) [file pone.0316776.s002.csv]

Hornworm Weight Ratio from the beginning of the 5th instar
	Hornworm weighed from beginning of 5th instar								Average Growth Ratio
Days from beginning of 5th instar	1	2	3	4	5	6	7	8	AVG
0	1	1	1	1	1	1	1	1	1
0.25	1.281	1.176	1.158	1.16	1.075	1.224	1.248	1.297	1.202375
0.75	1.827	1.618	1.766	1.62	1.493	1.77	1.844	1.669	1.700875
0.96	2.014	1.776	2	1.84	1.731	1.944	2.138	1.965	1.926
2.08	3.31	2.8	2.854	3.087	2.903	3.304	3.11	2.89	3.03225
3.125	3.719	3.38	4	4.373	3.605	4.112	5.037	3.576	3.97525
3.75	3.597	3.279	3.797	4.4	3.515	3.975	5.367	3.448	3.92225
4.04	3.884	4.042	4.43	4.967	4.104	4.596	6.055	4.244	4.54025
4.71	5.561	5.467	5.392	6.633	5.522	5.329	7.239	5.209	5.794
5.04	5.95	5.6	5.405	6.447	5.672	5.82	7.872	5.593	6.044875
5.71	7.129	6.11	6.019	6.533	6.776	6.385	7.431	6.436	6.602375
