# Supplementary material for: Standardized methods for rearing a moth larva, Manduca sexta, in a laboratory setting
Source: PLoS One. 2025 Apr 29;20(4):e0316776. doi: 10.1371/journal.pone.0316776 (PMC12040098; doi:10.1371/journal.pone.0316776)
Supplement: S3 Dataset — These datasets are what Figure 5 (Fig. 5) and Table 4 are built from. Nine hornworms were selected as healthy early fifth instar larvae for their hemolymph to be drawn serially over the course of five days. Each hornworm was weighed at various time points at and between the hemolymph drawings, and the growth ratio was determined by dividing the weight at the time point by the original starting weight (at time zero). This growth was then compared to the growth of healthy hornworms in the fifth instar that were not handled beyond weighing (No Treatment Control), which is depicted in Fig 4. (CSV) [file pone.0316776.s003.csv]

	8-Nov-24	28*C
					1st draw	2nd draw	3rd draw			4th draw		5th draw
			8-Nov	8-Nov	8-Nov	10-Nov	11-Nov	11-Nov	12-Nov	12-Nov	13-Nov	13-Nov	14-Nov
			1:00 PM	1:00 PM	3:00 PM	3:00 PM	9:00 AM	5:00 PM	9:00 AM	17:00	9:00 AM	5:00 PM	9:00 AM
		HPI	0	0	2	50	71	79	95	103	119	127	143
		DPI	0	0	0.083	2.083	2.958	3.292	3.958	4.292	4.958	5.292	5.958
Figure 5 information	Healthy early fifth instar larva - hemolymph drawn	1	1.16	1	1.164	2.517	3.784	3.759	4.828	5.319	5.621	6.078	7.069
		2	1.24	1	1.065	2.089	2.137	1.685	0
		3	1.16	1	1.112	2.681	3.991	4.103	5.405	6.129	6.672	7.241	8.431
		4	1.16	1	1.121	2.922	4.224	4.534	5.905	6.603	7.647	8.216	7.862
		5	1.73	1	1.075	2.202	2.965	3	3.699	4.012	4.659	4.994	5.636
		6	1.67	1	1.018	0.988	1.257	1.257	1.407	1.581	1.796	1.874	1.269
		7	2.04	1	1.005	1.623	2.167	1.936	2.451	2.696	3.172	3.441	3.951
		8	1.59	1	1.088	2.119	3.019	2.83	2.459	0
		9	1.93	1	0.99	1.813	2.528	2.337	2.803	3.067	3.016	2.813	3.109
			Volume of Hemolymph Drawn (uL)
			8-Nov	10-Nov	11-Nov	12-Nov	13-Nov	TOTAL
			3:00 PM	3:00 PM	9:00 AM	5:00 PM	5:00 PM
			1st draw	2nd draw	3rd draw	4th draw	5th draw
	Table 4 information	1	40	20	150	50	80	340
		2	12	320	120			452
		4	25	45	260	35	120	485
		5	25	62	120	95	380	682
		6	32	150	45	85	40	352
		7	110				340	450
		9	30	70	180	45	100	425
		10	0	95	35			130
		14	35	330	120	115	25	625
			30-May	30-May	30-May	31-May	31-May	1-Jun	2-Jun	3-Jun	4-Jun	4-Jun	5-Jun
			3:00 PM	3:00 PM	9:00 PM	9:00 AM	2:00 PM	5:00 PM	6:00 PM	16:00	8:00 AM	4:00 PM	8:00 AM
			0	0	6	18	23	50	75	97	113	121	137
			0	0	0.25	0.75	0.958	2.083	3.125	4.042	4.708	5.042	5.708
	No treatment - 1st Hour of 5th Instar (Figure 4 information reiterated)	45	1.39	1	1.28057554	1.827338129	2.014388489	3.309352518	3.71942446	3.884892086	5.561151079	5.949640288	7.129496403
		46	1.65	1	1.175757576	1.618181818	1.775757576	2.8	3.381818182	4.042424242	5.466666667	5.6	6.109090909
		48	1.58	1	1.158227848	1.765822785	2	2.85443038	4	4.430379747	5.392405063	5.405063291	6.018987342
		49	1.5	1	1.16	1.62	1.84	3.086666667	4.373333333	4.966666667	6.633333333	6.446666667	6.533333333
		51	1.34	1	1.074626866	1.492537313	1.731343284	2.902985075	3.604477612	4.104477612	5.52238806	5.671641791	6.776119403
		53	1.61	1	1.223602484	1.770186335	1.944099379	3.304347826	4.111801242	4.596273292	5.329192547	5.819875776	6.385093168
		54	1.09	1	1.247706422	1.844036697	2.137614679	3.110091743	5.036697248	6.055045872	7.23853211	7.871559633	7.431192661
		55	1.72	1	1.296511628	1.668604651	1.965116279	2.889534884	3.575581395	4.244186047	5.209302326	5.593023256	6.436046512
			AVG	1	1.202	1.701	1.926	3.032	3.975	4.541	5.794	6.045	6.602
