# Supplementary material for: Standardized methods for rearing a moth larva, Manduca sexta, in a laboratory setting
Source: PLoS One. 2025 Apr 29;20(4):e0316776. doi: 10.1371/journal.pone.0316776 (PMC12040098; doi:10.1371/journal.pone.0316776)
Supplement: S4 Dataset — This dataset shows the loss of mass that individual hornworm larvae undergo during their prepupal phase in the life cycle. Ten individual larvae were selected and weighed at the end of their fifth instar, which was depicted as ‘Starting Mass’. Each individual was then weighed at various time points over the course of five to eight days, and the weight was divided by the original starting mass to determine the ratio of relative mass lost throughout this phase. These data are depicted in Figure 7A. (CSV) [file pone.0316776.s004.csv]

28*C	Prepupal Weight Loss
		Starting Mass
	Date	3-Dec	3-Dec	4-Dec	4-Dec	4-Dec	5-Dec	5-Dec	6-Dec	6-Dec	7-Dec	8-Dec
	Time	6:00 PM	6:00 PM	9:00 AM	2:00 PM	6:00 PM	9:00 AM	3:00 PM	9:00 AM	4:00 PM	6:00 PM	4:00 PM
	Hours Post 5th instar	0	0	15	20	24	39	45	63	70	96	124
	Days Post 5th instar	0	0	0.625	0.833	1	1.625	1.875	2.625	2.917	4	5.167
	1	10.66	1	0.946	0.938	0.914	0.567	0.521	0.499	0.495	0.485	0.457
		Starting Mass
	Date	4-Dec	4-Dec	5-Dec	5-Dec	6-Dec	6-Dec	7-Dec	8-Dec	9-Dec	9-Dec
	Time	6:00 PM	6:00 PM	9:00 AM	3:00 PM	9:00 AM	4:00 PM	6:00 PM	4:00 PM	9:00 AM	5:00 PM
	Hours Post 5th instar	0	0	15	21	39	46	72	100	121	129
	Days Post 5th Instar	0	0	0.625	0.875	1.625	1.917	3	4.167	5.042	5.375
	2	12.56	1	0.945	0.894	0.575	0.506	0.452	0.402	0.364
	3	9.47	1	0.893	0.867	0.755	0.738	0.647	0.601	0.548	0.5
	4	8.69	1	0.918	0.872	0.728	0.675	0.61	0.55	0.51	0.455
		Starting Mass
	Days Post 5th Instar	0	0	0.75	1.45	1.68	2.45	3	4.87	5.375	6.12	6.89	7.2
	5	10.45	1	0.956	0.874	0.74	0.7	0.645	0.547	0.55	0.5	0.47	0.41
		Starting Mass
	Days Post 5th instar	0	0	0.625	0.945	1.798	2.14	3.65	3.83	4.39	5.39	6.87	7.147
	6	8.95	1	0.948	0.921	0.812	0.645	0.575	0.573	0.512	0.507	0.475	0.44
	7	9.48	1	0.89	0.845	0.794	0.754	0.512	0.498	0.474	0.469	0.4	0.395
		Starting Mass
	Date	6-Dec	6-Dec	7-Dec	8-Dec	9-Dec	9-Dec	10-Dec	10-Dec	11-Dec	11-Dec	12-Dec	12-Dec
	Time	4:00 PM	4:00 PM	6:00 PM	4:00 PM	9:00 AM	4:00 PM	9:00 AM	4:00 PM	9:00 AM	4:00 PM	9:00 AM	4:00 PM
	Hours Post 5th instar	0	0	22	44	61	68	85	92	109	116	133	140
	Days Post 5th instar	0	0	0.917	1.833	2.542	2.833	3.542	3.833	4.542	4.833	5.542	5.833
	8	7.26	1	0.831	0.658	0.543	0.528	0.486	0.448	0.405	0.391	0.374	0.342
		Starting Mass
	Date	8-Dec	8-Dec	9-Dec	9-Dec	10-Dec	10-Dec	11-Dec	11-Dec	12-Dec	12-Dec	13-Dec	13-Dec	14-Dec	15-Dec
	Time	4:00 PM	4:00 PM	9:00 AM	4:00 PM	9:00 AM	4:00 PM	9:00 AM	4:00 PM	9:00 AM	4:00 PM	9:00 AM	4:00 PM	12:00 PM	12:00 PM
	Hours Post 5th instar	0	0	17	24	41	48	65	72	89	96	113	120	140	164
	Days post 5th instar	0	0	0.708	1	1.708	2	2.708	3	3.708	4	4.708	5	5.833	6.833333333
	9	8.12	1	0.695	0.685	0.665	0.654	0.634	0.576
	10	9.57	1	0.833	0.8	0.705	0.674	0.662	0.642	0.635	0.625	0.615	0.607	0.541	0.498
